# Supplementary material for: Interdependent relationship between depression and Internet gaming disorder in parent-child dyads: The mediating role of family relationship and gaming time
Source: PLoS One. 2026 Jun 15;21(6):e0351947. doi: 10.1371/journal.pone.0351947 (PMC13268149; doi:10.1371/journal.pone.0351947)
Supplement: S2 File — (CSV) [file pone.0351947.s002.csv]

	sigd	sphq	spcr	sirat4	pirat4	pigd	pphq
1	5	18	36	3	0	0	2
2	2	4	56	4	0	0	1
3	6	16	55	1	3	4	2
4	0	3	70	1	0.5	0	0
5	4	3	71	1	0.5	0	0
6	0	5	62	0	0	0	1
7	3	13	54	4	0.5	1	2
8	1	8	40	1	0	0	0
9	2	4	62	4	2	1	1
10	2	9	66	4	0	0	2
11	0	1	78	1	0	0	0
12	1	4	78	1	0	0	0
13	1	4	61	2	0.5	0	0
14	7	11	34	6	1	5	1
15	1	1	63	2	0.5	0	0
16	3	4	43	5	0	0	2
17	1	14	75	1	1	0	0
18	4	4	57	0.5	0.5	0	0
19	5	2	68	1	3	4	0
20	1	6	57	3	0	0	0
21	0	3	71	0.5	0	0	0
22	2	4	55	1	0.5	0	2
23	2	7	57	5	0	0	1
24	5	1	53	4	1	4	0
25	1	5	49	0.5	2	0	1
26	3	0	0	0.5	1	0	2
27	2	12	40	1	0	0	5
28	4	11	65	2	1	2	0
29	0	10	64	0.5	0.5	0	0
30	0	15	60	1	0.5	0	3
31	2	6	63	2	0.5	1	1
32	0	9	54	0.5	0	0	1
33	2	0	63	0.5	0.5	0	1
34	1	0	57	1	0	0	1
35	2	2	58	0.5	0	0	2
36	0	8	62	1	0	0	0
37	0	2	54	0.5	0	0	2
38	6	10	54	2	1	2	0
39	3	4	56	0.5	0	0	0
40	0	0	69	1.81456154465004	0	0	3
41	2	5	53	1	0.5	0	4
42	0	5	75	0.5	0	0	0
43	1	2	62	2	0	0	2
44	0	5	78	2	0	0	0
45	6	10	49	0.5	1	3	0
46	4	9	53	3	1	0	0
47	0	0	56	0	0	0	0
48	1	1	51	2	0	0	2
49	1	12	63	1	0	0	0
50	0	2	68	6	3	1	0
51	4	22	71	6	1	4	2
52	4	25	36	5	0.5	2	0
53	0	1	68	0.5	0	0	0
54	2	9	44	0.5	0	0	0
55	2	7	53	2	1	1	3
56	1	16	61	1	0	0	1
57	0	0	48	0	0	0	1
58	1	7	55	4	1	1	0
59	2	7	62	0.5	0	0	0
60	1	10	68	0.5	0.5	0	0
61	4	9	48	0.5	1	2	3
62	4	5	47	3	2	3	0
63	4	1	73	0	0	0	2
64	0	1	70	4	0	0	2
65	0	4	46	0	0	0	0
66	0	5	72	1	2	1	0
67	1	1	77	0.5	0	0	0
68	5	21	41	1	0	0	2
69	0	6	41	1	0	0	1
70	1	14	52	0.5	0	0	0
71	4	15	57	2	2	0	1
72	1	2	71	1	0.5	0	0
73	2	2	78	3	0.5	0	0
74	1	10	64	2	0	0	0
75	0	5	64	0.5	0	0	0
76	3	3	65	0.5	2	4	1
77	2	6	51	2	0	0	0
78	0	5	70	0.5	0	0	0
79	1	2	59	2	0	0	0
80	2	12	55	0.5	0	0	0
81	1	0	63	2	0.5	0	0
82	0	4	63	0	2	0	0
83	1	18	46	3	0	0	2
84	1	3	57	1	0.5	1	2
85	1	2	77	2	0	0	0
86	0	4	64	0	0	0	2
87	7	15	67	6	0	0	0
88	4	4	64	6	2	4	1
89	1	2	71	4	1	1	2
90	6	11	47	5	0	0	0
91	6	15	48	6	1	3	0
92	3	2	62	0.5	1	3	1
93	0	0	61	1	0	0	1
94	2	7	55	0.5	0.5	0	0
95	0	2	67	0	0	0	0
96	1	5	48	1	0	0	0
97	0	13	61	1	0	0	0
98	6	8	46	6	1	4	0
99	0	3	63	1	0	0	0
100	0	14	52	1	0	0	0
101	3	12	56	0.5	0	0	0
102	0	21	20	0	0	0	0
103	0	1	70	1.81456154465004	0	0	0
104	0	11	50	1	0.5	0	0
105	0	17	43	0.5	0	0	1
106	1	2	80	1	0	0	0
107	0	0	68	0.5	1	0	0
108	0	7	63	0.5	0	0	1
109	2	5	60	1	0	0	0
110	0	17	60	0.5	0	0	1
111	3	6	56	1	0	0	0
112	1	3	55	0.5	0	0	0
113	0	1	69	0.5	0	0	1
114	1	4	72	4	2	1	0
115	1	4	57	4	0	0	0
116	2	4	76	4	0	0	0
117	1	9	67	0.5	1	0	0
118	1	6	41	2	2	3	1
119	0	5	48	0	0	0	0
120	0	4	39	0	0	0	2
121	1	4	79	6	3	4	1
122	1	4	51	0.5	0	0	2
123	5	6	73	3	0	0	0
124	1	3	76	0.5	0.5	2	0
125	0	4	64	2	0	0	0
126	1	7	72	5	0.5	2	4
127	2	1	69	5	0	0	0
128	3	3	50	3	1	2	2
129	1	16	48	0.5	0	0	0
130	8	10	31	4	3	4	0
131	3	9	75	0.5	0	0	1
132	2	4	56	4	0	0	3
133	4	3	47	4	2	4	0
134	2	10	65	0.5	0	0	1
135	0	14	61	3	0	0	1
136	0	8	56	2	0.5	0	0
137	1	3	53	0.5	0	0	1
138	0	8	55	0.5	0	0	0
139	0	3	76	0	0	0	3
140	0	9	48	1.81456154465004	0	0	5
141	0	1	46	0	0	0	0
142	2	3	63	2	0.5	0	0
143	0	14	67	0.5	0.5	3	0
144	4	6	64	2	0	0	1
145	4	3	64	2	0	0	2
146	5	6	63	4	0	0	1
147	3	14	46	6	0.5	0	2
148	4	19	48	1	0	0	0
149	0	8	54	0	0.5	2	2
150	2	22	63	2	0	0	0
151	5	0	0	4	0	0	2
152	3	4	53	1	0	0	1
153	3	3	63	5	1	1	0
154	1	11	43	0.5	0	0	0
155	3	11	58	3	0	0	0
156	3	8	51	2	0	0	0
157	0	8	62	0	0	0	0
158	1	2	56	0.5	0.5	0	0
159	0	0	80	0.5	3	2	0
160	0	21	60	0	0	0	0
161	0	0	48	0.5	0	0	1
162	0	1	57	3	0.5	0	1
163	1	0	68	1	2	3	2
164	9	7	56	5	2	1	0
165	4	7	49	3	3	3	1
166	2	7	57	2	0	0	0
167	2	5	59	3	0	0	2
168	0	1	73	2	0	0	6
169	1	17	59	1	0	0	6
170	0	3	65	0.5	0	0	0
171	3	9	70	5	1	1	0
172	0	2	45	0.5	0.5	0	2
173	3	5	53	2	0	0	1
174	0	0	62	0.5	0.5	1	0
175	2	3	72	6	2	4	4
176	2	5	48	5	0	0	0
177	2	1	66	0.5	0	0	0
178	0	4	48	0.5	2	0	2
179	1	7	68	1	0.5	0	2
180	0	7	62	0	0	0	1
181	3	9	48	5	0	0	0
182	1	5	53	0.5	0	0	0
183	3	14	48	3	2	1	0
184	0	6	55	0	0	0	0
185	2	0	66	3	0	0	0
186	0	1	64	0.5	0	0	0
187	3	6	54	4	1	0	0
188	1	6	49	1	0	0	0
189	0	3	52	0.5	0	0	0
190	3	2	56	5	0.5	0	3
191	1	4	62	1	0.5	0	1
192	1	5	69	0.5	0	0	0
193	4	7	65	6	1	0	0
194	1	11	66	0.5	0	0	0
195	5	12	49	6	1	4	1
196	2	10	66	2	0	0	3
197	0	1	62	1	0	0	0
198	0	10	59	0	0	0	0
199	3	16	62	3	3	1	0
200	0	12	53	1	0	0	0
201	0	6	65	0	0.5	0	1
202	1	8	56	1	2	0	1
203	2	4	69	3	0.5	1	0
204	0	5	65	0.5	0.5	3	2
205	1	1	69	3	1	0	2
206	4	10	60	4	0	0	0
207	0	0	66	0.5	0	0	0
208	1	3	65	1	0	0	0
209	0	4	79	0	0	0	1
210	3	8	57	5	0	0	0
211	0	8	53	0.5	0	0	0
212	0	4	61	1	0	0	0
213	5	18	60	0.5	0	0	0
214	1	3	51	2	2	2	0
215	4	15	76	3	0	0	0
216	3	10	64	4	0	0	0
217	1	3	46	4	0	0	2
218	1	7	53	4	0	0	0
219	6	13	37	1	2	4	0
220	4	16	36	0.5	0.5	0	2
221	0	9	48	6	0	0	2
222	2	11	64	1	0.5	0	0
223	1	10	61	0.5	0	0	0
224	0	2	78	0.5	0	0	0
225	2	3	65	4	0	0	0
226	3	8	54	2	0	0	1
227	0	12	67	0.5	0	0	1
228	0	5	61	0	0	0	2
229	2	13	65	0.5	0	0	0
230	2	10	62	4	0.5	0	0
231	4	0	32	6	0	0	0
232	1	7	29	3	0	0	0
233	1	3	67	4	0	0	3
234	0	5	68	0	0	0	4
235	0	4	59	1	0	0	2
236	0	12	57	0.5	2	0	1
237	0	0	38	3	0	0	0
238	3	6	51	3	0	0	1
239	4	5	53	1	0	0	1
240	2	1	59	2	0	0	2
241	3	9	54	1	1	0	1
242	5	10	62	5	2	4	0
243	3	11	40	4	1	0	2
244	8	19	48	0.5	2	7	2
245	6	0	77	6	1	4	0
246	0	22	40	2	1	0	2
247	5	6	47	1	0	0	1
248	2	4	35	2	0	0	2
249	2	6	58	3	0	0	2
250	3	9	48	1	0.5	1	3
251	0	5	56	3	0	0	2
252	0	0	75	0.5	0	0	0
253	5	1	62	3	2	4	2
254	0	3	57	0.5	0	0	0
255	1	2	50	2	0.5	0	0
256	5	17	38	4	0	0	0
257	3	16	44	4	0.5	0	2
258	2	2	46	4	0	0	2
259	1	6	58	1	0.5	1	1
260	4	1	66	1	2	3	0
261	1	1	60	0.5	0.5	0	0
262	4	0	68	5	0	0	1
263	3	1	51	1	1	1	0
264	1	0	61	2	0	0	0
265	0	2	53	1	0	0	0
266	0	1	72	0.5	0	0	0
267	7	16	48	2	0	0	0
268	2	0	48	4	0	0	0
269	2	11	55	1	0	0	1
270	3	24	55	0	0	0	1
271	1	2	49	5	0.5	0	0
272	2	11	55	2	0	0	0
273	2	9	70	0.5	0	0	0
274	6	24	56	1	0	0	0
275	9	13	47	4	1	1	2
276	0	3	68	0.5	0	0	2
277	0	6	56	0.5	0.5	0	0
278	1	8	54	2	0.5	0	0
279	3	8	56	3	3	4	1
280	3	10	72	1	0	0	4
281	1	21	39	1	2	0	3
282	1	5	55	5	0	0	1
283	6	14	25	1	1	1	4
284	1	0	40	2	2	4	0
285	3	15	39	6	0	0	2
286	0	0	66	1	0	0	1
287	5	20	30	0.5	0.5	0	0
288	3	4	58	0.5	0	0	0
289	4	7	45	4	0	0	5
290	5	2	44	6	0	0	0
291	0	9	48	2	0	0	3
292	0	2	55	1	0	0	2
293	3	12	46	1	0	0	4
294	1	9	51	1	0	0	0
295	5	8	53	3	0	0	0
296	0	1	48	1	0	0	0
297	7	9	48	1	0	0	1
298	0	5	62	0.5	0	0	0
299	8	0	0	6	2	1	1
300	0	5	50	0.5	0	0	2
301	0	3	49	6	0.5	1	1
302	0	0	36	0.5	0	0	0
303	0	0	67	1	1	0	0
304	2	6	74	1	0	0	1
305	5	11	49	6	1	3	0
306	4	5	63	3	0	0	0
307	4	13	51	5	0	0	1
308	5	12	41	1	0	0	1
309	0	3	68	0.5	0	0	0
310	3	7	48	1	0	0	0
311	0	1	59	0.5	0	0	0
312	3	17	19	5	0	0	0
313	1	19	59	0.5	0	0	1
314	8	26	50	4	0	0	0
315	0	2	71	4	0	0	0
316	8	16	40	6	2	5	4
317	0	7	69	0	0	0	1
318	1	0	53	2	0	0	0
319	1	1	62	1	0	0	0
320	2	2	56	1	0	0	0
321	0	18	57	0.5	0	0	2
322	3	12	70	1	1	2	0
323	1	2	63	6	0	0	0
324	3	11	53	3	0	0	2
325	0	6	52	0	0	0	2
326	2	0	59	0.5	0	0	0
327	6	11	46	3	0.5	0	0
328	2	6	66	5	0	0	0
329	0	9	54	1	0	0	1
330	0	13	54	0.5	1	1	0
331	1	9	55	1	1	0	0
332	3	7	47	1	0.5	0	0
333	2	8	64	3	0	0	1
334	0	0	64	3	0.5	2	1
335	9	10	59	1	0	0	0
336	6	15	57	4	0.5	0	0
337	0	10	36	1	0.5	0	0
338	1	14	69	6	0	0	0
339	3	4	52	3	0.5	0	0
340	3	7	60	1	0	0	0
341	1	15	25	1	0.5	0	0
342	3	5	57	1	0	0	1
343	2	9	55	6	0.5	0	0
344	0	0	48	0.5	0	0	0
345	4	11	59	1	0	0	2
346	2	14	46	5	4	4	1
347	0	18	46	3	2	1	1
348	0	9	47	0	0.5	0	0
349	2	0	80	1	0.5	1	0
350	0	12	48	3	0	0	0
351	0	11	37	0.5	0	0	0
352	4	16	37	1.81456154465004	0	0	1
353	1	13	24	0.5	0	0	2
354	4	6	63	2	0	0	1
355	0	0	61	2	0	0	0
356	0	9	48	0	0	0	0
357	3	16	16	6	0	0	4
358	0	27	48	0	0.5	0	0
359	0	6	75	6	0	0	0
360	8	17	53	6	0	0	0
361	2	11	62	6	0	0	0
362	0	0	44	0.5	0	0	3
363	6	13	46	6	0	0	0
364	0	13	64	1	0	0	0
365	6	13	73	3	0	0	1
366	1	12	58	6	0	0	0
367	4	3	48	2	0.5	0	1
368	1	4	64	5	0	0	1
369	0	3	24	0.5	0	0	0
370	1	0	63	3	0	0	0
371	0	0	79	3	0.5	0	0
372	1	20	42	0.5	0	0	4
373	0	0	54	0.5	0	0	6
374	6	11	52	4	0	0	2
375	0	2	72	0.5	0	0	2
376	0	9	47	0	0	0	1
377	0	5	58	0.5	0	0	2
378	1	2	63	1.81456154465004	0	0	2
379	0	1	60	0.5	0	0	2
380	2	6	54	0.5	0.5	0	2
381	1	3	56	0.5	0	0	2
382	1	1	74	0.5	0.5	0	0
383	0	1	48	0.5	0.5	0	0
384	0	1	64	1	0	0	3
385	1	17	56	0.5	0	0	0
386	2	10	53	2	0	0	0
387	4	3	49	3	0.5	3	4
388	3	6	47	0.5	0.5	1	0
389	2	2	72	0.5	1	0	0
390	0	7	37	4	2	0	4
391	3	16	51	4	2	0	0
392	0	14	48	0	0	0	1
393	0	6	68	2	0	0	2
394	0	2	63	0	0	0	0
395	1	21	49	1	0	0	1
396	3	4	53	2	0	0	2
397	0	10	47	0.5	0.5	0	0
398	0	13	53	4	0	0	2
399	2	12	50	0.5	0.5	0	1
400	4	0	64	6	0	0	0
401	0	0	48	0.5	0	0	1
402	0	10	51	0	0	0	1
403	0	8	43	0.5	0.5	0	1
404	0	5	48	1	0	0	0
405	2	0	76	2	0	0	0
406	0	0	48	2	0	0	0
407	0	9	59	1	0	0	3
408	0	13	62	0.5	0	0	0
409	0	1	61	1	0	0	2
410	1	4	67	2	1	0	0
411	1	9	62	1	0	0	0
412	2	3	54	3	0	0	1
413	0	7	62	0.5	0	0	2
414	0	6	26	0.5	0	0	0
415	0	13	42	4	0	0	2
416	4	0	62	4	0.5	1	1
417	1	14	41	0.5	0	0	0
418	0	4	60	1	0.5	0	1
419	0	3	66	2	0	0	1
420	3	2	62	3	0	0	0
421	1	1	80	2	0	0	0
422	0	3	61	2	0.5	0	0
423	0	18	46	0.5	0	0	0
424	4	16	66	3	0	0	0
425	0	20	57	2	0	0	0
426	1	5	65	3	0	0	3
427	0	1	48	2	0.5	3	2
428	1	0	48	0	0.5	0	0
429	4	2	66	1	0.5	0	0
430	0	3	72	2	0	0	2
431	0	5	71	0	0	0	0
432	5	0	71	3	1	4	4
433	3	1	76	3	0	0	0
434	0	8	61	0.5	0.5	1	0
435	0	3	54	1	2	2	0
436	4	4	51	0.5	1	1	3
437	2	7	62	2	0	0	0
438	1	9	58	1	0	0	0.905808477237048
439	4	7	49	3	0	0	0
440	4	1	38	3	0	0	0
441	0	4	64	0	0	0	1
442	1	0	0	2	0	0	0
443	0	5	75	2	1	3	2
444	1	15	25	1	0	0	0
445	5	5	69	1	0	0	1
446	1	5	58	0.5	0.5	0	0
447	1	0	0	1	0	0	0
448	3	5	55	1	0	0	1
449	2	10	79	1	0	0	0
450	5	0	61	5	0.5	0	2
451	3	6	59	1	3	2	0
452	2	4	59	0.5	1	1	2
453	5	7	57	3	1	3	3
454	2	7	50	3	0	0	0
455	0	1	73	0.5	0	0	0
456	2	0	69	4	0	0	0
457	0	5	62	2	5	2	2
458	4	3	61	4	0.5	0	0
459	1	11	41	1	0	0	2
460	0	16	37	2	0.5	0	1
461	6	7	62	2	1	4	1
462	4	6	53	2	0	0	2
463	4	7	45	3	0	0	1
464	3	5	47	3	0	0	1
465	0	8	40	2	1	0	2
466	0	17	62	0.5	0	0	2
467	4	0	63	5	0	0	2
468	0	5	60	0.5	0	0	3
469	4	14	41	5	0.5	0	0
470	0	11	43	0.5	0	0	0
471	1	14	47	0.5	0	0	0
472	2	1	66	2	0	0	0
473	0	1	70	1	0	0	0
474	3	8	55	6	0	0	3
475	0	6	63	5	0.5	0	0
476	0	13	67	3	0	0	0
477	2	16	49	3	0.5	0	0
478	2	7	43	1	0	0	1
479	6	7	59	1	1	4	0
480	5	0	63	1	0	0	2
481	2	0	63	3	1	0	0
482	0	14	58	2	0	0	0
483	0	1	53	2	0	0	4
484	0	7	59	1	0	0	2
485	4	2	47	3	1	4	0
486	0	8	51	0.5	0	0	2
487	0	0	64	0	0.5	1	0
488	0	2	72	1	0	0	0
489	0	8	56	0.5	0	0	1
490	5	3	63	4	1	3	1
491	5	0	59	4	1	4	0
492	0	0	48	0	0	0	0
493	0	1	61	1	0.5	0	2
494	0	1	64	0.5	0	0	0
495	0	6	66	0.5	0	0	0
496	1	15	63	0	2	0	2
497	0	0	74	0	0	0	1
498	0	0	55	1	0	0	0
499	0	10	62	1	0.5	0	0
500	0	0	50	0.5	0	0	1
501	1	18	60	1	0.5	0	0
502	0	2	58	1	0	0	0
503	5	9	48	5	2	0	2
504	0	10	53	2	0.5	0	0
505	1	10	63	2	0	0	2
506	0	1	78	3	2	0	1
507	0	9	56	2	0	0	2
508	1	9	46	0.5	0	0	1
509	4	0	56	1	1	1	1
510	0	8	62	0.5	0	0	0
511	4	4	77	3	0.5	0	0
512	0	5	43	2	0.5	1	1
513	2	10	53	2	0	0	2
514	0	8	49	0.5	0.5	0	5
515	2	7	76	0.5	0.5	0	2
516	0	11	50	1	0	0	0
517	1	3	67	2	0	0	1
518	5	9	73	0.5	0	0	2
519	1	7	64	4	0	0	2
520	3	23	72	1	0	0	0
521	2	0	76	0.5	0	0	1
522	3	8	40	1	0.5	0	1
523	0	7	37	0	1	2	2
524	5	16	45	4	1	4	2
525	8	2	60	3	2	1	4
526	0	5	55	0	0	0	0
527	0	3	50	2	2	4	0
528	4	14	34	4	0	0	0
529	4	23	40	6	0	0	1
530	7	14	51	0.5	3	4	0
531	1	9	74	1	4	2	0
532	3	7	46	3	4	1	0
533	3	3	63	4	0	0	0
534	1	10	50	0.5	0	0	3
535	2	15	63	3	0	0	0
536	5	10	60	5	0	0	1
537	0	0	48	6	0	0	1
538	0	1	79	1	0	0	3
539	2	10	53	1	0	0	0
540	0	24	31	1	0	0	5
541	0	0	48	1	0	0	3
542	5	11	42	5	3	5	0
543	3	11	43	1	0.5	2	1
544	0	2	68	2	0	0	3
545	6	25	43	5	2	4	4
546	2	7	65	3	0.5	0	1
547	3	1	70	3	0	0	1
548	5	9	66	5	0	1	2
549	4	3	68	0.5	1	0	0
550	3	5	70	3	0	0	0
551	0	1	59	0	0.5	1	0
552	2	5	80	3	1	1	0
553	5	11	44	2	0	0	0
554	2	5	67	1	0	0	1
555	2	5	70	3	0	0	0
556	3	8	40	4	2	0	1
557	2	1	46	2	0	0	0
558	3	4	57	6	0	0	0
559	1	2	73	1	0.5	0	0
560	0	2	48	2	0	0	2
561	0	3	60	2	0	0	2
562	3	6	72	0.5	1	0	1
563	2	5	44	2	0	0	1
564	5	15	48	3	0	0	0
565	3	18	38	5	1	0	0
566	3	13	53	2	0	0	0
567	2	21	54	4	0	0	1
568	4	10	62	1	2	4	0
569	2	13	74	4	0	0	1
570	2	5	59	1	0.5	1	0
571	1	6	58	1	0	0	2
572	0	6	54	6	0	0	0
573	8	14	35	6	1	4	4
574	0	1	56	3	0	0	0
575	1	5	65	2	1	0	0
576	1	13	44	5	0	0	0
577	4	5	61	2	1	1	1
578	4	16	16	3	0	0	0
579	0	2	59	0.5	0	0	1
580	8	23	56	6	4	4	0
581	0	2	48	0.5	3	2	2
582	2	14	52	3	0	0	3
583	7	6	55	6	2	4	0
584	5	20	67	2	3	2	2
585	5	9	50	0	0.5	0	1
586	4	2	80	6	3	4	0
587	3	10	46	2	0.5	0	1
588	3	7	47	2	0	0	0
589	2	0	61	5	0	0	0
590	4	23	48	4	0.5	0	1
591	4	18	48	1	3	4	1
592	1	1	62	3	0	0	1
593	0	7	67	3	0	0	0
594	6	10	52	6	2	4	0
595	3	12	38	2	3	4	0
596	4	21	41	2	1	3	4
597	6	21	25	3	1	4	1
598	6	10	56	4	3	4	1
599	3	6	53	1	0	0	1
600	0	6	53	1.81456154465004	1	0	0
601	0	3	54	0.5	0.5	0	1
602	2	5	42	4	0	0	0
603	1	5	67	0.5	0	0	0
604	0	2	60	1	0	0	2
605	1	0	64	0.5	1	0	0
606	0	4	61	1	0	0	0
607	0	14	70	0	0	0	0
608	2	12	48	1	0.5	0	0
609	2	4	57	2	1	0	1
610	0	11	58	1	0	0	0
611	3	16	30	0.5	0	0	2
612	7	19	35	1	0.5	1	4
613	3	11	45	1	1	0	1
614	0	0	61	1	3	5	0
615	3	12	56	2	2	0	0
616	2	6	56	1	0	0	0
617	0	7	55	0	0	0	3
618	6	11	49	2	0	0	0
619	1	6	25	0.5	0	0	1
620	2	0	56	1	0	0	0
621	0	3	57	0	0	0	2
622	0	7	62	0.5	0.5	0	3
623	0	9	46	0.5	0	0	0
624	1	12	52	0.5	3	1	3
625	6	23	58	6	1	4	1
626	0	5	53	1	2	4	0
627	2	12	65	1	0	0	2
628	1	0	77	2	0.5	0	0
629	2	5	80	2	0.5	0	2
630	0	4	77	0.5	0	0	0
631	0	7	61	5	0	0	0
632	1	12	45	0.5	0	0	1
633	1	5	49	2	1	1	1
634	0	15	75	0	0	0	0
635	0	24	37	0.5	0.5	0	0
636	2	7	53	2	0	0	0
637	2	9	58	2	0	0	1
638	1	13	42	3	0	0	0
639	0	8	54	2	0	0	1
640	0	3	73	3	0	0	0
641	0	0	72	1	0	0	0
642	2	7	49	2	0.5	1	0
643	0	4	51	3	1	0	2
644	1	0	76	3	5	1	0
645	3	6	58	4	1	0	0
646	0	1	48	2	0.5	0	0
647	3	9	54	5	0	0	0
648	0	6	72	2	0	0	0
649	2	20	47	3	0.5	0	2
650	4	16	62	2	3	3	2
651	0	2	73	0	0	0	0
652	2	2	63	0.5	0.5	0	3
653	2	2	59	3	0	0	1
654	0	6	61	1	2	3	1
655	1	6	62	0.5	0	0	1
656	1	10	53	2	1	1	0
657	0	9	48	0	0	0	0
658	3	5	29	1.81456154465004	0	0	0
659	0	1	58	1	0	0	0
660	2	21	34	0.5	1	0	0
661	0	8	51	0.5	0	0	0
662	3	12	47	0.5	0	0	0
663	0	9	54	0.5	0.5	2	0
664	0	0	45	0.5	1	3	1
665	0	13	47	0.5	0	0	1
666	0	15	47	0.5	0	0	0
667	0	8	57	0.5	0	0	0
668	0	0	45	0.5	0	0	1
669	4	5	50	0.5	0.5	4	1
670	0	3	51	1.81456154465004	0.5	0	3
671	0	15	57	0.5	0	0	2
672	6	12	76	1.81456154465004	0.5	4	0
673	0	10	48	1	0.5	1	1
674	3	0	48	1.81456154465004	0.5	0	0
675	4	9	40	1	0.5	4	0
676	0	4	66	0.5	0	0	3
677	2	4	50	1.81456154465004	0	0	0
678	5	17	45	1.81456154465004	1	2	0
679	0	0	45	1.81456154465004	0.5	3	1
680	0	11	40	1	1	4	1
681	0	2	64	0.5	0	0	2
682	1	9	46	0.5	0.5	1	3
683	3	9	47	1.81456154465004	0.5	2	1
684	0	10	37	1	0	0	1
685	0	4	56	0.5	1	4	6
686	1	7	45	0.5	0	0	0
687	4	9	39	1	0.5	4	0
688	0	12	72	1.81456154465004	0	0	0
689	3	11	49	0.5	0.5	0	4
690	0	2	63	1.81456154465004	0.5	0	0
691	0	1	50	0.5	1	2	0
692	3	15	44	1	0.5	3	2
693	0	5	68	0.5	0.5	3	1
694	0	15	46	6	0.5	1	0
695	1	8	50	0.5	0	0	0
696	0	20	45	1.81456154465004	0.5	3	1
697	0	4	60	0.5	0.5	0	0
698	0	8	48	0.5	1	4	1
699	0	0	74	1	0.5	0	0
700	0	3	69	1.81456154465004	0.5	0	0
701	0	1	73	0.5	0.5	0	0
702	0	0	50	1.81456154465004	0.5	1	0
703	0	16	25	0.5	0.5	1	4
704	0	8	40	0.5	0	0	4
705	0	6	61	0.5	0	0	2
706	0	6	55	0.5	0	0	0
707	0	1	66	1	0	0	0
708	4	5	51	1	0	0	0
709	4	10	49	1.81456154465004	0.5	4	0
710	2	4	66	0.5	0.5	3	0
711	0	3	51	1	0	0	1
712	0	18	18	0.5	0.5	0	0
713	0	12	65	1	0	0	0
714	3	5	28	1	0	0	0
715	6	6	74	0.5	0	1	0
716	2	5	55	0.5	0	0	5
717	0	15	52	1.81456154465004	0	0	3
718	0	10	61	1	0	0	0
719	0	14	48	1	0	0	2
720	0	9	69	0.5	0	0	0
721	4	4	60	0.5	0.5	4	4
722	1	3	66	0.5	0.5	0	0
723	0	1	78	0.5	0	0	4
724	1	6	65	0.5	0.5	1	0
725	0	5	64	1	0	0	2
726	0	6	50	0.5	0	0	0
727	0	5	45	0.5	0	0	0
728	1	4	57	1	0	0	1
729	2	11	59	0.5	0	0	1
730	0	0	63	0.5	0	0	0
731	0	1	48	0.5	0	0	0
732	0	0	61	0.5	0.5	0	2
733	0	16	37	1	0	0	0
734	0	17	67	0.5	0	0	0
735	0	1	45	0.5	0.5	3	1
736	5	7	47	1	0.5	0	0
737	0	3	69	0.5	0	0	0
738	0	10	54	1.81456154465004	0	0	0
739	0	2	48	0.5	0.5	0	0
740	0	11	46	1	1	1	0
741	0	7	54	0.5	0	0	0
742	0	3	65	0.5	0	0	1
743	0	9	56	0.5	0.5	4	2
744	5	14	54	1	0	0	0
745	9	15	51	1.81456154465004	0	0	0
746	1	1	59	0.5	0.5	1	1
747	3	5	31	1.81456154465004	0	0	0
748	0	9	48	1	0	0	0
749	1	2	48	0.5	0.5	0	0
750	3	3	40	0.5	0.5	0	0
751	2	0	48	1	0.5	0	1
752	5	6	69	0.5	1	4	1
753	1	2	51	1	0	0	0
754	0	8	77	0.5	0	0	0
755	1	4	65	3	0.5	0	0
756	0	0	62	0.5	0.5	0	0
757	1	5	65	0.5	0	0	0
758	0	1	69	3	0	0	0
759	2	4	64	2	0	0	0
760	1	1	65	4	0.5	1	1
761	0	4	71	1	0	0	0
762	1	13	59	1	2	4	2
763	0	2	73	0.5	0	2	0
764	0	0	0	0	0	0	1
765	3	3	70	0.5	0.5	0	1
766	0	18	53	0.5	0	0	0
767	0	2	69	1	0.5	0	0
768	0	1	58	0.5	0.5	1	0
769	3	12	36	1	0	0	1
770	2	0	57	0.5	0.5	1	1
771	0	0	68	0.5	0	0	0
772	0	0	75	2	0	0	2
773	0	0	73	0.5	0	0	0
774	5	15	53	4	0	0	0
775	0	7	50	0.5	0	0	0
776	0	2	68	1	0.5	0	0
777	0	4	68	0	0	0	0
778	0	6	53	3	0	0	0
779	0	3	57	0.5	2	2	1
780	5	6	52	2	3	4	0
781	0	0	35	1	0.5	0	0
782	0	1	70	1	2	2	1
783	7	11	41	6	2	4	2
784	3	3	60	6	0	0	1
785	0	0	0	6	0	0	0
786	0	0	54	3	0	0	0
787	0	3	65	2	3	4	0
788	4	2	71	3	0.5	2	1
789	0	11	42	5	0.5	0	0
790	4	7	59	3	0.5	0	0
791	0	7	52	3	4	4	4
792	0	0	74	0.5	0	0	0
793	3	0	67	0.5	0	0	4
794	0	1	79	4	2	0	2
795	0	2	59	1	0.5	1	2
796	0	5	68	0.5	1	0	0
797	4	4	48	4	0	0	2
798	0	4	71	0.5	0	0	1
799	1	7	66	0.5	0	0	1
800	5	9	51	0.5	1	4	0
801	0	0	75	0.5	0.5	1	2
802	2	4	64	1	0	0	2
803	0	6	59	1	0.5	0	2
804	1	5	51	0.5	0	0	2
805	2	5	49	1	0	0	2
806	1	4	45	2	0.5	5	4
807	1	9	80	0.5	0	0	0
808	0	7	47	0.5	0	0	1
809	3	9	67	2	0.5	0	2
810	0	1	57	3	2	3	0
811	0	6	48	3	0	0	0
812	0	8	48	2	0	0	2
813	0	2	42	2	0.5	0	2
814	0	0	80	0.5	0	0	3
815	0	0	68	2	0.5	0	0
816	9	12	44	4	1	0	0
817	0	7	62	1	0.5	0	0
818	2	5	63	0.5	0	0	2
819	3	7	64	3	1	0	1
820	0	2	51	0	0	0	2
821	1	0	62	2	0	0	0
822	2	4	46	5	0.5	2	0
823	0	3	64	1	1	0	0
824	0	1	48	1	0	0	0
825	1	9	68	1	0	0	1
826	1	16	42	0.5	1	1	0
827	0	15	62	1	2	3	2
828	2	4	59	1	0	0	0
829	3	1	61	2	0.5	0	2
830	0	1	77	0.5	2	3	2
831	1	0	74	0	0	0	2
832	3	0	71	0	0	0	1
833	0	2	76	1	0.5	0	0
834	0	12	26	0.5	0	0	2
835	1	1	60	3	0	0	0
836	5	4	69	3	1	4	0
837	2	4	63	3	0	0	0
838	2	7	36	2	0	0	2
839	1	17	45	4	0	1	3
840	1	15	34	0	0.5	0	2
841	0	10	63	1	0	0	2
842	0	10	62	6	0.5	4	0
843	7	13	47	4	3	4	1
844	2	4	73	0.5	1	0	0
845	0	0	63	1.81456154465004	0.5	0	1
846	6	13	60	1	1	4	1
847	4	4	73	4	1	0	2
848	3	15	42	2	0	0	1
849	0	22	22	0.5	0	0	0
850	1	3	58	1	0.5	0	2
851	0	4	50	3	0	0	1
852	2	6	44	2	0	0	0
853	1	11	47	0.5	0	0	1
854	0	0	72	0.5	3	4	1
855	0	0	75	0	0	0	0
856	1	2	46	2	0	0	2
857	6	10	63	1	3	4	0
858	0	14	56	0	0	0	0
859	2	0	78	5	0.5	0	1
860	3	11	51	1	0	0	2
861	2	3	60	4	0	0	5
862	4	13	48	0.5	1	3	2
863	1	1	67	0.5	0.5	2	1
864	3	2	50	1	0.5	0	1
865	0	10	56	0.5	0.5	1	2
866	0	8	63	0.5	0	0	0
867	4	12	39	2	0	0	1
868	0	3	48	1	4	0	1
869	0	6	55	0.5	0	0	0
870	1	3	56	1	0.5	0	2
871	0	0	64	2	1	2	1
872	0	7	46	0.5	0	0	3
873	2	13	45	5	0	0	1
874	4	16	42	4	0.5	1	2
875	0	5	43	0	0	0	2
876	5	14	33	5	0.5	2	2
877	1	8	77	5	0	0	0
878	3	13	42	1	1	1	2
879	0	6	60	0.5	0	0	1
880	2	1	65	1	0	0	0
881	0	8	48	0.5	0	0	2
882	0	4	67	0.5	0	0	6
883	0	0	59	0.5	0	0	1
884	0	0	80	0.5	0	0	1
885	2	10	71	0.5	0	0	1
886	1	19	23	0	0	0	2
887	0	12	62	2	0	0	2
888	0	6	49	1	0	0	0
889	0	2	72	2	0	0	1
890	0	4	59	1	0.5	0	2
891	2	4	59	3	0.5	0	1
892	1	6	47	0.5	0	0	0
893	0	9	58	1	0.5	0	0
894	1	0	64	0.5	0	0	1
895	2	5	57	3	0	0	0.905808477237048
896	0	7	48	0.5	0	0	1
897	1	5	62	2	1	2	5
898	0	13	55	0.5	1	1	2
899	2	7	64	0.5	0	0	0
900	0	14	35	1	1	5	2
901	0	2	58	1	1	0	0
902	3	9	48	6	0	0	2
903	6	0	0	2	2	4	0
904	4	7	32	1	0.5	1	3
905	6	3	50	6	0.5	3	0
906	0	6	56	4	0	0	1
907	0	2	64	2	1	0	1
908	0	1	80	0.5	0	0	5
909	1	11	58	1	0	0	0
910	0	1	53	2	0	0	1
911	0	17	31	0.5	2	4	2
912	0	2	75	1	0	0	2
913	0	15	43	3	2	0	0
914	0	7	47	1	0	0	1
915	0	13	47	0	0	0	0
916	1	17	48	0.5	2	0	0
917	4	10	43	1	0	0	0
918	3	11	46	1	2	1	2
919	5	12	37	4	1	4	1
920	0	1	67	0	0	0	1
921	4	10	50	1	0	0	2
922	0	14	46	2	0	0	0
923	3	12	33	5	3	4	2
924	0	2	59	0	0	0	2
925	1	11	48	1	0	0	1
926	3	6	56	6	0	0	0
927	2	3	59	0.5	0	0	1
928	1	14	40	6	0	0	0
929	1	1	72	0.5	3	0	1
930	1	8	56	5	0.5	0	0
931	0	14	27	0.5	0	0	2
932	0	9	64	0.5	0.5	1	2
933	4	0	69	2	3	3	2
934	1	7	41	1	0	0	4
935	0	3	40	1	0	0	0
936	2	8	48	0.5	0	0	0
937	5	12	37	4	0	0	2
938	6	17	43	2	0	0	4
939	2	7	74	2	1	0	1
940	3	11	67	2	0.5	2	4
941	2	9	48	2	0	0	0
942	3	6	46	0.5	0	0	2
943	2	9	54	4	2	3	1
944	0	11	54	0.5	2	0	0
945	0	10	45	0	0.5	0	1
946	1	9	49	0.5	0.5	0	0.905808477237048
947	2	3	58	3	2	2	1
948	0	0	48	3	0	0	0
949	1	5	55	0.5	1	3	1
950	0	15	47	1	0.5	0	0
951	0	1	59	0.5	0.5	0	2
952	1	2	70	1	0.5	2	5
953	1	6	48	4	0	0	0
954	3	2	66	4	0	0	0
955	2	1	33	1	1	0	1
956	0	3	44	0.5	0	0	1
957	4	18	52	1	0	0	0
958	0	0	64	0.5	0.5	0	0
959	0	0	72	1	3	3	3
960	3	10	60	0.5	0	0	2
961	0	9	23	0.5	0.5	1	0
962	1	7	67	0.5	0.5	1	1
963	1	5	46	0.5	0	0	1
964	0	0	63	0.5	0	0	0
965	0	2	60	3	2	2	0
966	0	0	76	0.5	0	0	0
967	2	0	57	3	0	0	0
968	0	2	68	0.5	0	0	1
969	2	7	59	1	0	0	2
970	1	7	48	2	0	0	3
971	2	8	62	0.5	0	0	1
972	0	3	62	0.5	0.5	0	0
973	0	6	59	3	0	0	0
974	4	9	61	3	0.5	1	1
975	2	9	74	2	1	1	0
976	2	11	64	1	1	0	3
977	0	3	77	0.5	2	0	0
978	0	10	48	2	0	0	2
979	0	10	51	0	0.5	0	2
980	7	7	60	4	1	4	0
981	0	9	44	0.5	2	2	0
982	0	3	65	0	0	0	0
983	4	3	52	1	0.5	0	3
984	2	6	48	2	0	0	4
985	4	7	63	0.5	2	3	1
986	0	11	64	0	0	0	0
987	5	5	67	2	1	4	0
988	0	21	52	0	0	0	1
989	1	12	55	2	0	0	0
990	5	13	45	2	2	4	0
991	1	4	56	3	0.5	0	0
992	2	9	48	0.5	0.5	1	0
993	2	10	68	1	0	1	1
994	3	4	63	0	0	0	0
995	1	10	56	2	0	0	1
996	1	21	69	3	0	0	0
997	0	0	59	0.5	0.5	0	1
998	0	10	48	0	0.5	0	6
999	0	13	56	1	0.5	0	0
1000	0	5	57	4	0.5	0	1
1001	2	19	38	0.5	0	0	0
1002	1	4	61	1	1	1	1
1003	4	6	54	2	0	0	2
1004	1	24	38	2	0	0	0
1005	0	2	51	0.5	0	0	0
1006	1	2	61	3	0	0	0
1007	5	13	48	5	2	4	0
1008	1	26	38	4	0	0	1
1009	3	7	57	2	1	0	0
1010	0	0	64	3	0.5	1	1
1011	3	10	61	1	0	0	2
1012	1	8	48	2	1	0	3
1013	2	6	54	1	0	0	0
1014	1	15	55	0.5	0.5	0	0
1015	2	3	75	0.5	0	0	0
1016	0	0	60	0	0.5	1	0
1017	3	10	80	0.5	0	0	1
1018	6	13	51	3	4	4	1
1019	1	19	47	1	0	0	0
1020	0	7	64	2	0	0	0
1021	2	5	49	0.5	0	0	1
1022	1	10	45	2	0	0	0
1023	0	1	61	0	0	0	2
1024	1	9	67	2	0.5	0	0
1025	2	7	21	1	2	0	0
1026	0	4	67	3	0	0	2
1027	1	9	55	1	0.5	0	2
1028	5	11	40	2	0	0	0
1029	3	3	60	1	0	0	2
1030	0	2	71	1	0	0	0
1031	3	5	57	3	0	0	3
1032	2	10	56	1	0	0	2
1033	0	12	45	0.5	0	0	0
1034	0	9	56	0.5	0.5	1	3
1035	2	5	46	1	2	6	2
1036	4	8	48	0.5	1	1	0
1037	0	12	53	0.5	2	4	0
1038	0	6	58	0.5	0	0	0
1039	1	1	75	5	0	0	3
1040	2	1	61	5	0.5	0	4
1041	2	4	52	0.5	0	0	1
1042	6	5	61	1	1	4	1
1043	1	1	64	0.5	0	0	1
1044	1	6	57	3	0	0	0
1045	2	17	39	1	1	2	0
1046	0	3	48	4	0	0	0
1047	0	5	60	0	0.5	0	0
1048	3	6	54	5	0	0	0
1049	0	5	57	0.5	1	2	0
1050	2	9	37	2	0.5	0	0
1051	1	7	74	0.5	0	0	0
1052	2	9	57	1	0	0	0
1053	0	2	66	0.5	0	0	3
1054	5	27	56	6	0	0	2
1055	6	6	69	3	1	4	0
1056	2	4	67	1	2	3	2
1057	3	5	49	2	0.5	0	0
1058	4	9	55	6	0	0	0
1059	2	10	49	2	2	2	2
1060	2	4	63	2	0.5	0	2
1061	9	12	60	2	2	4	0
1062	5	13	58	1	2	3	0
1063	0	5	68	0	0	0	0
1064	0	4	53	0.5	0	0	0
1065	2	11	46	1	0	0	0
1066	6	11	48	1	1	3	0
1067	2	7	56	3	0.5	0	1
1068	2	23	43	3	0	0	1
1069	3	11	52	1	3	4	1
1070	0	5	65	0.5	0.5	0	0
1071	5	27	54	1	0	0	0
1072	2	20	48	2	0.5	0	0
1073	1	1	65	4	0	0	1
1074	5	9	48	5	2	4	0
1075	0	3	59	0	0	0	1
1076	4	5	49	3	0	0	2
1077	1	2	56	5	0.5	0	1
1078	0	17	61	0.5	0	0	0
1079	0	17	63	2	0	0	0
1080	3	10	61	3	0	0	0
1081	0	2	60	0.5	0	0	2
1082	5	9	55	0.5	2	4	4
1083	4	12	59	4	0	0	1
1084	1	2	61	1	0	0	0
1085	3	7	61	0.5	0	0	0
1086	0	19	80	0	0	0	0
1087	1	9	53	3	1	1	2
1088	1	0	48	1	0	0	0
1089	0	11	63	0.5	0	0	3
1090	0	10	64	1	0	0	2
1091	3	18	60	0.5	0	0	0
1092	2	18	58	1	0	0	0
1093	0	4	76	0	2	3	1
1094	1	25	39	2	0	0	2
1095	5	23	35	0.5	0	0	1
1096	0	2	59	3	0.5	0	0
1097	0	8	56	2	1	1	0
1098	0	1	74	1	0.5	1	0
1099	9	9	48	1	2	5	2
1100	0	6	49	0	0	0	2
1101	1	10	37	0.5	2	4	0
1102	0	4	59	0.5	0	0	0
1103	4	10	35	4	0	0	1
1104	1	5	65	2	0	0	3
1105	0	7	56	1	0	0	1
1106	1	9	56	1	0	0	1
1107	2	5	47	5	0	0	3
1108	1	9	52	0.5	2	2	2
1109	0	2	54	0.5	1	1	2
1110	1	1	57	2	0	0	0
1111	5	1	63	3	1	3	0
1112	2	5	49	1	1	2	3
1113	3	12	54	1	0	0	3
1114	0	4	64	1	0	0	1
1115	2	12	64	1	0	0	0
1116	0	2	66	2	0.5	0	0
1117	1	1	61	2	0	0	0
1118	2	17	56	4	0	0	0
1119	2	1	46	2	1	4	5
1120	3	11	44	0.5	0	0	1
1121	0	5	73	2	1	4	2
1122	0	0	71	3	0.5	1	1
1123	1	1	53	1	0	0	0
1124	3	5	47	3	0	0	2
1125	2	17	57	0.5	1	0	0
1126	0	21	34	0	0	0	1
1127	1	1	48	4	1	1	2
1128	0	0	80	0.5	0	0	1
1129	2	5	64	1.81456154465004	0	0	0
1130	1	2	66	0.5	1	0	0
1131	0	3	52	2	0	0	0
1132	3	20	34	2	2	2	1
1133	1	11	74	0.5	0	0	0
1134	5	3	53	4	1	3	3
1135	1	1	65	3	1	2	1
1136	0	5	54	0.5	0	0	0
1137	0	3	61	0.5	0	0	1
1138	1	0	57	1	0.5	0	1
1139	3	9	47	5	0.5	1	1
1140	5	7	53	3	2	4	2
1141	6	6	52	1	2	4	0
1142	1	5	55	2	2	4	0
1143	4	7	50	0.5	0	0	0
1144	2	11	63	0.5	0	0	0
1145	0	9	63	0.5	0	0	1
1146	3	6	66	5	2	4	0
1147	1	8	69	0.5	0	0	0
1148	0	3	47	4	0	0	0
1149	1	9	72	1	0	0	0
1150	3	11	51	3	2	3	2
1151	0	0	48	2	0	0	0
1152	4	12	61	1	0.5	0	4
1153	1	24	48	1	0	0	0
1154	0	3	55	0.5	0.5	0	0
1155	4	10	64	4	0	0	0
1156	1	9	63	2	0.5	0	3
1157	0	0	53	5	1	3	0
1158	1	9	54	3	0	0	0
1159	3	4	63	2	2	3	0
1160	2	11	66	5	0	0	0
1161	5	2	53	4	0	0	1
1162	2	2	59	5	0.5	1	1
1163	5	15	55	5	0	0	2
1164	1	11	49	0.5	0	0	1
1165	3	13	65	5	0	0	2
1166	6	15	41	0.5	4	6	1
1167	2	13	54	3	0	0	1
1168	4	8	54	1	0	0	1
1169	2	9	65	0.5	0	0	2
1170	2	9	58	3	0	0	0
1171	1	9	35	5	0	0	0
1172	1	9	63	2	0	0	2
1173	3	18	56	3	0	0	3
1174	2	15	47	4	0	0	0
1175	2	1	56	0.5	0	0	0
1176	0	7	56	1	0.5	0	0
1177	5	9	41	2	0.5	0	0
1178	2	3	55	5	0.5	3	1
1179	2	2	65	1	1	1	0
1180	1	2	66	1	0	0	1
1181	0	0	70	1.81456154465004	0.5	1	0
1182	0	3	77	2	0.5	1	0
1183	6	16	66	0.5	0	0	0
1184	0	13	48	0.5	0	0	0
1185	1	0	66	4	1	0	2
1186	0	18	51	1.81456154465004	0	0	0
1187	0	10	52	0.5	1	0	0
1188	7	10	35	3	2	4	3
1189	9	12	56	2	4	4	0
1190	0	0	48	3	0	0	0
1191	5	0	0	4	1	3	0
1192	3	8	53	3	0	0	0
1193	0	12	48	3	0	0	0
1194	0	6	47	2	0	0	0
1195	0	9	68	0.5	0	0	0
1196	0	8	64	2	0.5	1	0
1197	1	5	52	0.5	0	0	0
1198	0	2	67	0.5	0	0	2
1199	2	10	48	2	0.5	0	1
1200	1	15	62	2	0	0	0
1201	2	5	48	0.5	0	0	2
1202	1	8	54	1	0	0	2
1203	2	11	53	3	0	0	1
1204	0	9	52	0.5	0	0	0
1205	0	0	52	1	0	0	1
1206	0	8	48	3	1	4	0
1207	0	2	48	0.5	0	0	6
1208	0	0	74	0.5	0	0	0
1209	1	7	62	0.5	0	0	0
1210	0	14	34	0.5	0	0	2
1211	1	8	60	2	0.5	1	0
1212	4	7	32	1	1	3	2
1213	0	4	55	1	0	0	0
1214	0	4	80	2	0.5	0	1
1215	0	5	57	3	0	0	0
1216	0	8	56	5	0.5	1	0
1217	5	14	51	5	0.5	2	0
1218	0	9	46	1.81456154465004	0.5	0	0
1219	4	0	61	2	0	0	2
1220	0	2	64	2	0	0	5
1221	2	14	73	0.5	3	3	0
1222	8	10	57	3	0	0	1
1223	4	13	48	4	2	3	1
1224	4	20	47	3	0	0	0
1225	7	11	42	1	3	4	0
1226	3	6	48	1	0.5	0	0
1227	1	21	26	0.5	0	0	1
1228	2	16	50	0.5	0	0	2
1229	6	20	56	2	0	0	2
1230	4	0	49	4	2	4	2
1231	0	7	48	2	0	0	3
1232	2	6	62	4	0.5	0	0
1233	3	4	56	1.81456154465004	0	0	2
1234	4	8	55	3	2	0	0
1235	2	7	57	2	0.5	1	1
1236	1	0	59	0.5	1	2	0
1237	0	6	48	0	0	0	4
1238	2	11	57	1	0	0	3
1239	1	7	54	4	0	0	3
1240	4	18	48	6	0.5	0	2
1241	4	17	48	2	0	0	0
1242	0	8	42	0.5	0.5	2	1
1243	4	17	21	6	1	4	1
1244	2	6	58	2	0	0	0
1245	1	11	63	0.5	0.5	0	1
1246	7	15	60	6	3	4	0
1247	1	4	69	1	0	0	3
1248	2	1	76	0	1	3	4
1249	0	8	64	0.5	0	0	1
1250	5	7	42	4	0	0	1
1251	0	2	71	2	0	0	0
1252	5	18	73	2	2	4	0
1253	0	4	49	1.81456154465004	0	0	1
1254	0	13	30	1.81456154465004	0	0	0
1255	0	2	54	1.81456154465004	0.5	4	0
1256	0	1	51	1	0.5	1	1
1257	0	19	19	1.81456154465004	1	4	1
1258	0	17	36	0.5	0.5	0	0
1259	0	12	48	0.5	1	1	0
1260	7	14	42	0.5	0	0	0
1261	0	14	45	2	2	4	2
1262	1	8	48	0	0	0	0
1263	3	25	54	0.5	0	0	3
1264	1	2	64	1	6	1	0
1265	0	1	50	0	0	0	0
1266	4	6	52	1	2	6	2
1267	4	16	45	1	1	3	3
1268	2	2	50	1	0	0	0
1269	2	10	53	0.5	0	0	1
1270	2	5	56	2	0	0	1
1271	5	13	58	2	1	3	0
1272	2	9	37	0.5	0	0	1
1273	8	10	48	0.5	2	4	3
1274	0	16	49	3	0	0	1
1275	0	9	49	0.5	0	0	0
1276	5	12	48	4	1	4	0
1277	0	10	46	2	0	0	0
